# Supplementary material for: Modulation of Rxrα Expression in Mononuclear Phagocytes Impacts on Cardiac Remodeling after Ischemia-Reperfusion Injury
Source: Biomedicines. 2022 May 30;10(6):1274. doi: 10.3390/biomedicines10061274 (PMC9219801; doi:10.3390/biomedicines10061274)
Supplement: Supplementary file 1 [file biomedicines-10-01274-s001.zip]

Archive with 1 entries (1 files):
- biomedicines-1720800-supplementary.pdf
